# Supplementary material for: Variability of salivary analytes under daily conditions and their implications for periodontitis biomarkers
Source: Front Dent Med. 2024 Mar 18;5:1369186. doi: 10.3389/fdmed.2024.1369186 (PMC11797852; doi:10.3389/fdmed.2024.1369186)
Supplement: Supplementary file 2 [file Datasheet1.xlsx]

## Sheet: Sheet1
code	age	ethnicity	gender	study_group	stage_periodontitis	education	smoking	alcohol	drug	comorbidities	medication	bleeding_index	plaque_index	dmft	n_teeth	n_pdsites	n_calsites	saliva_colection	day_colection	salivary_flow	IL6	IL8	total_protein
1	46	0	0	2	0	2	0	0	0	0	0	19.6	17.85	20	28	46	55	1	1	1	523.316	88.4552	3395.83
1	46	0	0	2	0	2	0	0	0	0	0	19.6	17.85	20	28	46	55	2	1	0.5	572.172	154.371	2814.05
1	46	0	0	2	0	2	0	0	0	0	0	19.6	17.85	20	28	46	55	3	1	0.5	644.505	158.225	3104.94
1	46	0	0	2	0	2	0	0	0	0	0	19.6	17.85	20	28	46	55	1	2	1.6	319.641	59.545	3832.16
1	46	0	0	2	0	2	0	0	0	0	0	19.6	17.85	20	28	46	55	2	2	1.5	410.692	62.2433	3567.71
1	46	0	0	2	0	2	0	0	0	0	0	19.6	17.85	20	28	46	55	3	2	1.5	647.995	103.489	3937.94
2	51	1	1	2	0	1	0	0	0	0	1	69	55	11	22	56	70	1	1	1	292.358	81.5168	4030.49
2	51	1	1	2	0	1	0	0	0	0	1	69	55	11	22	56	70	2	1	0.5	419.257	105.03	4466.83
2	51	1	1	2	0	1	0	0	0	0	1	69	55	11	22	56	70	3	1	0.5	646.409	180.583	6754.27
2	51	1	1	2	0	1	0	0	0	0	1	69	55	11	22	56	70	1	2	1.75	426.237	87.2988	11223.4
2	51	1	1	2	0	1	0	0	0	0	1	69	55	11	22	56	70	2	2	1.25	482.707	101.176	4850.27
2	51	1	1	2	0	1	0	0	0	0	1	69	55	11	22	56	70	3	2	2.25	430.361	115.824	4770.94
3	66	0	1	2	0	0	0	0	0	2	1	19.04	39.7	12	22	13	23	1	1	0.75	593.745	127.388	3885.05
3	66	0	1	2	0	0	0	0	0	2	1	19.04	39.7	12	22	13	23	2	1	0.5	610.876	136.639	2695.05
3	66	0	1	2	0	0	0	0	0	2	1	19.04	39.7	12	22	13	23	3	1	1	597.235	172.102	3924.71
3	66	0	1	2	0	0	0	0	0	2	1	19.04	39.7	12	22	13	23	1	2	0.5	296.164	67.2544	3144.6
3	66	0	1	2	0	0	0	0	0	2	1	19.04	39.7	12	22	13	23	2	2	0.5	466.211	122.762	2549.6
3	66	0	1	2	0	0	0	0	0	2	1	19.04	39.7	12	22	13	23	3	2	0.75	523.95	131.628	4651.94
4	52	0	0	2	0	1	0	0	0	2	1	77	68.7	26	21	27	85	1	1	1	388.484	222.213	4361.05
4	52	0	0	2	0	1	0	0	0	2	1	77	68.7	26	21	27	85	2	1	1.25	322.496	211.42	4797.38
4	52	0	0	2	0	1	0	0	0	2	1	77	68.7	26	21	27	85	3	1	1.75	539.812	131.242	6681.55
4	52	0	0	2	0	1	0	0	0	2	1	77	68.7	26	21	27	85	1	2	1.75	487.149	143.192	2827.27
4	52	0	0	2	0	1	0	0	0	2	1	77	68.7	26	21	27	85	2	2	1.75	610.876	124.304	3012.38
4	52	0	0	2	0	1	0	0	0	2	1	77	68.7	26	21	27	85	3	2	1.75	688.603	183.666	6648.49
5	46	0	0	2	0	2	0	0	0	9	1	18	52	23	18	8	24	1	1	2.25	253.336	91.1535	9054.94
5	46	0	0	2	0	2	0	0	0	9	1	18	52	23	18	8	24	2	1	2	498.253	115.824	8856.6
5	46	0	0	2	0	2	0	0	0	9	1	18	52	23	18	8	24	3	1	1	358.028	78.0475	6271.66
5	46	0	0	2	0	2	0	0	0	9	1	18	52	23	18	8	24	1	2	0.625	712.079	212.191	5326.27
5	46	0	0	2	0	2	0	0	0	9	1	18	52	23	18	8	24	2	2	0.75	532.833	152.058	5762.6
5	46	0	0	2	0	2	0	0	0	9	1	18	52	23	18	8	24	3	2	1.5	496.032	169.018	5101.49
6	64	1	1	2	0	0	0	0	0	6	1	35	46.55	14	26	31	33	1	1	1.1	745.39	214.889	1108.38
6	64	1	1	2	0	0	0	0	0	6	1	35	46.55	14	26	31	33	2	1	0.9	770.77	157.454	1075.32
6	64	1	1	2	0	0	0	0	0	6	1	35	46.55	14	26	31	33	3	1	0.2	313.93	90.3826	3805.71
6	64	1	1	2	0	0	0	0	0	6	1	35	46.55	14	26	31	33	1	2	2.75	512.212	109.656	3448.71
6	64	1	1	2	0	0	0	0	0	6	1	35	46.55	14	26	31	33	2	2	6	778.385	145.119	923.269
6	64	1	1	2	0	0	0	0	0	6	1	35	46.55	14	26	31	33	3	2	0.21	399.588	94.2373	2906.6
7	76	0	1	2	0	0	0	0	0	2	1	49	31.6	23	21	7	57	1	1	0.5	339.945	158.225	7223.66
7	76	0	1	2	0	0	0	0	0	2	1	49	31.6	23	21	7	57	2	1	0.75	440.83	179.041	4440.38
7	76	0	1	2	0	0	0	0	0	2	1	49	31.6	23	21	7	57	3	1	1	506.501	129.701	3911.49
7	76	0	1	2	0	0	0	0	0	2	1	49	31.6	23	21	7	57	1	2	3.25	324.082	206.795	7111.27
7	76	0	1	2	0	0	0	0	0	2	1	49	31.6	23	21	7	57	2	2	2	540.447	214.504	4440.38
7	76	0	1	2	0	0	0	0	0	2	1	49	31.6	23	21	7	57	3	2	2	556.309	298.536	3858.6
8	69	0	0	2	0	0	0	0	0	0	0	46	21.15	12	26	11	18	1	1	1	492.225	190.605	8697.94
8	69	0	0	2	0	0	0	0	0	0	0	46	21.15	12	26	11	18	2	1	1.25	671.788	135.868	3428.88
8	69	0	0	2	0	0	0	0	0	0	0	46	21.15	12	26	11	18	3	1	1.5	680.989	180.583	6086.55
8	69	0	0	2	0	0	0	0	0	0	0	46	21.15	12	26	11	18	1	2	1	268.881	92.6954	2404.16
8	69	0	0	2	0	0	0	0	0	0	0	46	21.15	12	26	11	18	2	2	1.25	397.05	180.197	4493.27
8	69	0	0	2	0	0	0	0	0	0	0	46	21.15	12	26	11	18	3	2	1	630.863	236.861	4757.71
9	70	1	1	2	0	0	0	0	0	7	1	30	21	19	21	10	30	1	1	0.375	475.094	111.198	6146.05
9	70	1	1	2	0	0	0	0	0	7	1	30	21	19	21	10	30	2	1	0.5	612.145	139.723	3673.49
9	70	1	1	2	0	0	0	0	0	7	1	30	21	19	21	10	30	3	1	0.5	720.645	261.531	6555.94
9	70	1	1	2	0	0	0	0	0	7	1	30	21	19	21	10	30	1	2	1	555.04	146.661	4770.94
9	70	1	1	2	0	0	0	0	0	7	1	30	21	19	21	10	30	2	2	1	576.614	374.859	5194.05
9	70	1	1	2	0	0	0	0	0	7	1	30	21	19	21	10	30	3	2	1	414.182	170.56	5987.38
10	49	0	0	1		1	0	0	0	0	0	10	12	10	27	1	9	1	1	0.5	726.99	155.142	2853.71
10	49	0	0	1		1	0	0	0	0	0	10	12	10	27	1	9	2	1	0.25	661.636	125.846	4956.05
10	49	0	0	1		1	0	0	0	0	0	10	12	10	27	1	9	3	1	0.45	519.509	173.644	4651.94
10	49	0	0	1		1	0	0	0	0	0	10	12	10	27	1	9	1	2	0.5	381.822	121.991	1293.49
10	49	0	0	1		1	0	0	0	0	0	10	12	10	27	1	9	2	2	0.4	532.198	334.771	4599.05
10	49	0	0	1		1	0	0	0	0	0	10	12	10	27	1	9	3	2	0.83	585.179	163.622	4691.6
11	64	0	0	2	0	2	0	0	0	0	0	49	25	9	27	5	22	1	1	1.75	392.608	394.904	10231.7
11	64	0	0	2	0	2	0	0	0	0	0	49	25	9	27	5	22	2	1	1.5	734.604	266.157	5273.38
11	64	0	0	2	0	2	0	0	0	0	0	49	25	9	27	5	22	3	1	1.5	696.217	221.057	5114.71
11	64	0	0	2	0	2	0	0	0	0	0	49	25	9	27	5	22	1	2	1.5	490.004	222.213	8883.05
11	64	0	0	2	0	2	0	0	0	0	0	49	25	9	27	5	22	2	2	1.5	601.994	187.136	4876.71
11	64	0	0	2	0	2	0	0	0	0	0	49	25	9	27	5	22	3	2	1.5	706.052	264.615	5815.49
12	62	0	0	2	0	3	0	0	0	4	1	8	20	15	25	3	6	1	1	0.2	404.029	171.331	10244.9
12	62	0	0	2	0	3	0	0	0	4	1	8	20	15	25	3	6	2	1	0.3	405.298	157.84	9292.94
12	62	0	0	2	0	3	0	0	0	4	1	8	20	15	25	3	6	3	1	0.3	420.526	134.326	7005.49
12	62	0	0	2	0	3	0	0	0	4	1	8	20	15	25	3	6	1	2	0.3	381.822	129.701	12955.5
12	62	0	0	2	0	3	0	0	0	4	1	8	20	15	25	3	6	2	2	0.4	401.491	129.701	9160.72
12	62	0	0	2	0	3	0	0	0	4	1	8	20	15	25	3	6	3	2	0.25	471.921	128.93	7534.38
13	39	0	1	2	0	3	1	0	0	0	0	32	25	7	24	35	130	1	1	1	478.901	121.991	7005.49
13	39	0	1	2	0	3	1	0	0	0	0	32	25	7	24	35	130	2	1	2	688.285	164.393	6780.72
13	39	0	1	2	0	3	1	0	0	0	0	32	25	7	24	35	130	3	1	1	654.657	184.052	1108.38
13	39	0	1	2	0	3	1	0	0	0	0	32	25	7	24	35	130	1	2	0.7	353.269	49.5228	3620.6
13	39	0	1	2	0	3	1	0	0	0	0	32	25	7	24	35	130	2	2	1	332.331	96.5501	3395.83
13	39	0	1	2	0	3	1	0	0	0	0	32	25	7	24	35	130	3	2	0.5	368.498	90.3826	3475.16
14	68	0	1	1		2	0	0	0	0	0	8	4.1	5	30	1	5	1	1	4	282.84	133.941	6265.05
14	68	0	1	1		2	0	0	0	0	0	8	4.1	5	30	1	5	2	1	6	405.933	189.834	4784.16
14	68	0	1	1		2	0	0	0	0	0	8	4.1	5	30	1	5	3	1	2	615.952	166.706	5035.38
14	68	0	1	1		2	0	0	0	0	0	8	4.1	5	30	1	5	1	2	3.5	257.46	97.321	6265.05
14	68	0	1	1		2	0	0	0	0	0	8	4.1	5	30	1	5	2	2	2	538.543	179.812	4625.49
14	68	0	1	1		2	0	0	0	0	0	8	4.1	5	30	1	5	3	2	2.5	252.067	188.292	6370.83
15	62	0	0	2	0	1	0	0	0	0	0	17	18	16	25	0	5	1	1	3	437.024	128.159	7283.16
15	62	0	0	2	0	1	0	0	0	0	0	17	18	16	25	0	5	2	1	2	383.091	72.651	6225.38
15	62	0	0	2	0	1	0	0	0	0	0	17	18	16	25	0	5	3	1	2	354.538	37.1877	3898.27
15	62	0	0	2	0	1	0	0	0	0	0	17	18	16	25	0	5	1	2	2.5	336.772	84.2151	7283.16
15	62	0	0	2	0	1	0	0	0	0	0	17	18	16	25	0	5	2	2	1.5	324.4	70.3381	3528.05
15	62	0	0	2	0	1	0	0	0	0	0	17	18	16	25	0	5	3	2	2.5	386.264	118.136	4797.38
16	75	0	1	2	0	0	0	0	0	2	1	19.7	17	12	22	14	34	1	1	1	542.668	157.84	5894.83
16	75	0	1	2	0	0	0	0	0	2	1	19.7	17	12	22	14	34	2	1	1.5	570.269	317.81	4969.27
16	75	0	1	2	0	0	0	0	0	2	1	19.7	17	12	22	14	34	3	1	1.5	666.395	222.213	7031.94
16	75	0	1	2	0	0	0	0	0	2	1	19.7	17	12	22	14	34	1	2	0.6	406.567	146.661	3699.94
16	75	0	1	2	0	0	0	0	0	2	1	19.7	17	12	22	14	34	2	2	0.5	520.778	222.599	3766.05
16	75	0	1	2	0	0	0	0	0	2	1	19.7	17	12	22	14	34	3	2	0.6	520.46	160.538	5947.72
17	58	0	0	2	0	3	0	0	0	0	0	15	21.4	23	21	5	9	1	1	0.2	553.771	201.398	6807.16
17	58	0	0	2	0	3	0	0	0	0	0	15	21.4	23	21	5	9	2	1	0.4	542.985	162.08	5299.83
17	58	0	0	2	0	3	0	0	0	0	0	15	21.4	23	21	5	9	3	1	0.2	387.85	245.342	7104.66
17	58	0	0	2	0	3	0	0	0	0	0	15	21.4	23	21	5	9	1	2	0.15	414.816	276.179	8261.6
17	58	0	0	2	0	3	0	0	0	0	0	15	21.4	23	21	5	9	2	2	0.2	545.523	135.868	2946.27
17	58	0	0	2	0	3	0	0	0	0	0	15	21.4	23	21	5	9	3	2	0.2	560.116	103.489	4532.94
18	72	0	1	2	0	1	0	0	0	2	1	27	20	12	27	5	35	1	1	0.5	346.29	69.1817	5471.72
18	72	0	1	2	0	1	0	0	0	2	1	27	20	12	27	5	35	2	1	1	417.037	54.1484	2880.16
18	72	0	1	2	0	1	0	0	0	2	1	27	20	12	27	5	35	3	1	0.8	522.681	94.2373	3693.33
18	72	0	1	2	0	1	0	0	0	2	1	27	20	12	27	5	35	1	2	1.25	298.702	58.0031	5365.94
18	72	0	1	2	0	1	0	0	0	2	1	27	20	12	27	5	35	2	2	0.8	315.834	78.433	4387.49
18	72	0	1	2	0	1	0	0	0	2	1	27	20	12	27	5	35	3	2	0.9	326.303	128.159	4083.38
19	75	0	1	2	0	0	0	1	0	5	0	19	0	18	14	22	72	1	1	0.71	201.624	236.09	815.904
19	75	0	1	2	0	0	0	1	0	5	0	19	0	18	14	22	72	2	1	0.83	204.162	229.152	936.018
19	75	0	1	2	0	0	0	1	0	5	0	19	0	18	14	22	72	3	1	0.63	234.618	253.822	1090.83
19	75	0	1	2	0	0	0	1	0	5	0	19	0	18	14	22	72	1	2	0.58	224.466	262.302	1413.8
19	75	0	1	2	0	0	0	1	0	5	0	19	0	18	14	22	72	2	2	0.8	213.679	251.509	1723.43
19	75	0	1	2	0	0	0	1	0	5	0	19	0	18	14	22	72	3	2	1	194.644	217.588	1672.72
20	45	0	0	2	0	2	0	1	0	0	0	36.1	0	14	18	11	24	1	1	0.83	141.981	168.248	890.642
20	45	0	0	2	0	2	0	1	0	0	0	36.1	0	14	18	11	24	2	1	0.63	253.018	127.388	727.82
20	45	0	0	2	0	2	0	1	0	0	0	36.1	0	14	18	11	24	3	1	0.83	189.569	227.224	1032.11
20	45	0	0	2	0	2	0	1	0	0	0	36.1	0	14	18	11	24	1	2	0.75	174.975	312.413	3154.12
20	45	0	0	2	0	2	0	1	0	0	0	36.1	0	14	18	11	24	2	2	0.88	354.538	414.177	1627.34
20	45	0	0	2	0	2	0	1	0	0	0	36.1	0	14	18	11	24	3	2	0.88	263.805	450.412	1800.84
21	65	0	1	2	0		0	0	0	0	0	48	0	6	26	80	150	1	1	0.57	234.618	150.516	2078.44
21	65	0	1	2	0		0	0	0	0	0	48	0	6	26	80	150	2	1	0.35	230.811	190.219	1234.97
21	65	0	1	2	0		0	0	0	0	0	48	0	6	26	80	150	3	1	0.36	330.428	81.9022	1718.09
21	65	0	1	2	0		0	0	0	0	0	48	0	6	26	80	150	1	2	0.15	8.1015	173.644	2764.42
21	65	0	1	2	0		0	0	0	0	0	48	0	6	26	80	150	2	2	0.35	6.8325	239.945	1387.11
21	65	0	1	2	0		0	0	0	0	0	48	0	6	26	80	150	3	2	0.57	103.276	145.119	1969
22	47	0	0	2	0		0	0	0	5	0	49.4	82	5	27	69	69	1	1	0.048	23.3295	306.246	3581.2
22	47	0	0	2	0		0	0	0	5	0	49.4	82	5	27	69	69	2	1	0.04	10.6395	357.899	2462.8
22	47	0	0	2	0		0	0	0	5	0	49.4	82	5	27	69	69	3	1	0.1	132.464	622.331	4435.34
22	47	0	0	2	0		0	0	0	5	0	49.4	82	5	27	69	69	1	2	0.12	30.309	642.376	4905.12
22	47	0	0	2	0		0	0	0	5	0	49.4	82	5	27	69	69	2	2	0.04	13.1775	382.569	2740.4
22	47	0	0	2	0		0	0	0	5	0	49.4	82	5	27	69	69	3	2	0.14	152.768	367.15	4400.64
23	57	0	1	2	0	2	1	1	1	0	0	56.8	62.5	6	26	22	70	1	1	1	93.1245	157.454	2791.11
23	57	0	1	2	0	2	1	1	1	0	0	56.8	62.5	6	26	22	70	2	1	0.88	317.103	294.682	1611.33
23	57	0	1	2	0	2	1	1	1	0	0	56.8	62.5	6	26	22	70	3	1	1	173.706	276.95	1603.32
23	57	0	1	2	0	2	1	1	1	0	0	56.8	62.5	6	26	22	70	1	2	1	117.236	275.408	2166.52
23	57	0	1	2	0	2	1	1	1	0	0	56.8	62.5	6	26	22	70	2	2	0.19	253.653	347.106	2081.1
23	57	0	1	2	0	2	1	1	1	0	0	56.8	62.5	6	26	22	70	3	2	1.67	256.191	313.955	2679.01
24	41	1	1	2	0	0	0	1	0	0	0	34.5	59.8	4	28	9	26	1	1	0.63	183.224	173.644	3162.13
24	41	1	1	2	0	0	0	1	0	0	0	34.5	59.8	4	28	9	26	2	1	1.17	163.554	194.459	1942.31
24	41	1	1	2	0	0	0	1	0	0	0	34.5	59.8	4	28	9	26	3	1	1.14	188.299	296.224	2948.59
24	41	1	1	2	0	0	0	1	0	0	0	34.5	59.8	4	28	9	26	1	2	0.58	269.515	366.379	2572.24
24	41	1	1	2	0	0	0	1	0	0	0	34.5	59.8	4	28	9	26	2	2	1	331.062	371.005	2764.42
24	41	1	1	2	0	0	0	1	0	0	0	34.5	59.8	4	28	9	26	3	2	0.8	341.849	246.883	2617.61
25	65	0	0	2	0	2	1	0	0	6	0	59	65.2	9	23	57	117	1	1	0.38	237.791	266.157	871.957
25	65	0	0	2	0	2	1	0	0	6	0	59	65.2	9	23	57	117	2	1	0.3	282.205	212.962	1104.18
25	65	0	0	2	0	2	1	0	0	6	0	59	65.2	9	23	57	117	3	1	0.67	311.392	255.364	1280.34
25	65	0	0	2	0	2	1	0	0	6	0	59	65.2	9	23	57	117	1	2	0.43	22.0605	116.595	2935.25
25	65	0	0	2	0	2	1	0	0	6	0	59	65.2	9	23	57	117	2	2	0.38	14.4465	169.789	1056.13
25	65	0	0	2	0	2	1	0	0	6	0	59	65.2	9	23	57	117	3	2	0.43	45.537	327.061	1248.31
26	55	0	0	2	0	0	0	0	0	8	0	100	84.2	5	27	65	124	1	1	0.46	174.975	111.969	976.056
26	55	0	0	2	0	0	0	0	0	8	0	100	84.2	5	27	65	124	2	1	0.63	237.156	194.459	1162.9
26	55	0	0	2	0	0	0	0	0	8	0	100	84.2	5	27	65	124	3	1	0.5	305.682	199.085	1747.45
26	55	0	0	2	0	0	0	0	0	8	0	100	84.2	5	27	65	124	1	2	0.33	309.489	117.365	1064.14
26	55	0	0	2	0	0	0	0	0	8	0	100	84.2	5	27	65	124	2	2	0.44	329.159	199.856	1307.04
26	55	0	0	2	0	0	0	0	0	8	0	100	84.2	5	27	65	124	3	2	1	282.205	131.242	1899.6
27	40	0	0	2	0	2	1	1	0	0	0	46.4	4	4	28	82	117	1	1	0.64	254.922	173.259	741.166
27	40	0	0	2	0	2	1	1	0	0	0	46.4	4	4	28	82	117	2	1	0.75	221.293	184.437	1355.08
27	40	0	0	2	0	2	1	1	0	0	0	46.4	4	4	28	82	117	3	1	0.57	212.411	186.75	2532.2
27	40	0	0	2	0	2	1	1	0	0	0	46.4	4	4	28	82	117	1	2	0.73	288.55	147.432	2614.94
27	40	0	0	2	0	2	1	1	0	0	0	46.4	4	4	28	82	117	2	2	4.5	249.846	177.499	1579.3
27	40	0	0	2	0	2	1	1	0	0	0	46.4	4	4	28	82	117	3	2	2.5	274.591	298.536	3493.11
28	36	0	1	1		2	0	1	0	0	0	9.87	0	5	27	1	1	1	1	1.6	185.762	82.6732	1005.42
28	36	0	1	1		2	0	1	0	0	0	9.87	0	5	27	1	1	2	1	1.25	339.31	147.432	813.235
28	36	0	1	1		2	0	1	0	0	0	9.87	0	5	27	1	1	3	1	1.14	242.867	172.102	1034.78
28	36	0	1	1		2	0	1	0	0	0	9.87	0	5	27	1	1	1	2	1.5	189.569	185.208	1250.98
28	36	0	1	1		2	0	1	0	0	0	9.87	0	5	27	1	1	2	2	1	306.317	162.08	794.55
28	36	0	1	1		2	0	1	0	0	0	9.87	0	5	27	1	1	3	2	1	254.922	156.683	1304.37
29	33	0	1	0		2	0	0	0	0	0	1.8	0	4	28	0	0	1	1	1.75	218.756	191.376	863.95
29	33	0	1	0		2	0	0	0	0	0	1.8	0	4	28	0	0	2	1	4	176.879	127.388	885.303
29	33	0	1	0		2	0	0	0	0	0	1.8	0	4	28	0	0	3	1	2	253.653	165.164	1312.38
29	33	0	1	0		2	0	0	0	0	0	1.8	0	4	28	0	0	1	2	2	259.998	105.03	690.452
29	33	0	1	0		2	0	0	0	0	0	1.8	0	4	28	0	0	2	2	2	236.522	65.7125	356.802
29	33	0	1	0		2	0	0	0	0	0	1.8	0	4	28	0	0	3	2	2	327.889	64.1706	882.634
30	47	0	0	1		2	0	1	0	2	1	4	0	29	24	0	11	1	1	5	169.264	358.67	474.246
30	47	0	0	1		2	0	1	0	2	1	4	0	29	24	0	11	2	1	3.5	254.287	276.179	690.452
30	47	0	0	1		2	0	1	0	2	1	4	0	29	24	0	11	3	1	1.4	212.411	269.241	1240.31
30	47	0	0	1		2	0	1	0	2	1	4	0	29	24	0	11	1	2	1.5	331.697	219.13	821.242
30	47	0	0	1		2	0	1	0	2	1	4	0	29	24	0	11	2	2	1.5	264.44	256.906	1082.82
30	47	0	0	1		2	0	1	0	2	1	4	0	29	24	0	11	3	2	1.33	332.331	207.565	677.106
31	52	1	0	1		2	0	1	0	0	0	2	0	21	27	0	15	1	1	0.3	202.893	183.666	3554.5
31	52	1	0	1		2	0	1	0	0	0	2	0	21	27	0	15	2	1	0.55	195.279	349.418	1654.03
31	52	1	0	1		2	0	1	0	0	0	2	0	21	27	0	15	3	1	0.5	195.913	189.834	2321.33
31	52	1	0	1		2	0	1	0	0	0	2	0	21	27	0	15	1	2	0.4	325.351	203.711	4606.17
31	52	1	0	1		2	0	1	0	0	0	2	0	21	27	0	15	2	2	0.25	343.752	199.471	989.402
31	52	1	0	1		2	0	1	0	0	0	2	0	21	27	0	15	3	2	0.4	371.67	104.26	1646.03
32	78	0	0	1		2	0	0	0	1	1	0	0	26	26	0	90	1	1	0.8	165.458	125.075	4576.81
32	78	0	0	1		2	0	0	0	1	1	0	0	26	26	0	90	2	1	0.38	215.583	308.559	1699.41
32	78	0	0	1		2	0	0	0	1	1	0	0	26	26	0	90	3	1	0.18	192.107	233.006	2147.83
32	78	0	0	1		2	0	0	0	1	1	0	0	26	26	0	90	1	2	2	216.852	101.947	4582.15
32	78	0	0	1		2	0	0	0	1	1	0	0	26	26	0	90	2	2	0.75	249.846	171.331	2003.7
32	78	0	0	1		2	0	0	0	1	1	0	0	26	26	0	90	3	2	0.43	303.779	161.309	2671
33	31	0	0	2	0	3	0	1	0	0	1	16.6	0	9	27	9	21	1	1	1.5	152.133	43.3552	3111.42
33	31	0	0	2	0	3	0	1	0	0	1	16.6	0	9	27	9	21	2	1	1.5	219.39	143.577	1958.32
33	31	0	0	2	0	3	0	1	0	0	1	16.6	0	9	27	9	21	3	1	1.33	220.659	193.689	2065.09
33	31	0	0	2	0	3	0	1	0	0	1	16.6	0	9	27	9	21	1	2	1.33	268.247	129.701	911.995
33	31	0	0	2	0	3	0	1	0	0	1	16.6	0	9	27	9	21	2	2	1.13	220.024	132.013	1016.09
33	31	0	0	2	0	3	0	1	0	0	1	16.6	0	9	27	9	21	3	2	1.67	292.992	163.622	1939.64
34	51	0	0	1		2	0	0	0	2	1	0	0	7	25	0	13	1	1	0.43	146.423	165.164	3405.03
34	51	0	0	1		2	0	0	0	2	1	0	0	7	25	0	13	2	1	0.38	172.437	189.834	2393.4
34	51	0	0	1		2	0	0	0	2	1	0	0	7	25	0	13	3	1	0.8	192.741	148.203	1854.22
34	51	0	0	1		2	0	0	0	2	1	0	0	7	25	0	13	1	2	0.25	249.846	231.465	7115.22
34	51	0	0	1		2	0	0	0	2	1	0	0	7	25	0	13	2	2	1.17	358.98	203.711	1181.58
34	51	0	0	1		2	0	0	0	2	1	0	0	7	25	0	13	3	2	1	454.155	191.376	1659.37
35	61	0	1	2	0	3	0	1	0	3	1	13.3	0	5	27	3	19	1	1	0.5	166.726	49.5228	1467.19
35	61	0	1	2	0	3	0	1	0	3	1	13.3	0	5	27	3	19	2	1	0.6	195.279	73.4219	2163.85
35	61	0	1	2	0	3	0	1	0	3	1	13.3	0	5	27	3	19	3	1	0.75	227.004	145.89	1894.26
35	61	0	1	2	0	3	0	1	0	3	1	13.3	0	5	27	3	19	1	2	0.29	313.93	58.774	1536.59
35	61	0	1	2	0	3	0	1	0	3	1	13.3	0	5	27	3	19	2	2	0.4	282.84	52.6065	2099.79
35	61	0	1	2	0	3	0	1	0	3	1	13.3	0	5	27	3	19	3	2	0.57	354.538	171.331	2676.34
36	44	0	0	1		2	0	0	0	7	1	0	0	0	32	0	26	1	1	2.25	194.644	192.918	3055.36
36	44	0	0	1		2	0	0	0	7	1	0	0	0	32	0	26	2	1	0.56	211.142	219.13	1379.11
36	44	0	0	1		2	0	0	0	7	1	0	0	0	32	0	26	3	1	0.9	180.051	158.996	1277.68
36	44	0	0	1		2	0	0	0	7	1	0	0	0	32	0	26	1	2	2.17	232.714	67.2544	1638.02
36	44	0	0	1		2	0	0	0	7	1	0	0	0	32	0	26	2	2	0.71	303.144	146.661	767.858
36	44	0	0	1		2	0	0	0	7	1	0	0	0	32	0	26	3	2	1.14	296.164	179.041	1184.25
37	51	0	0	2	0	2	0	0	0	0	0	20.45	0	10	22	13	38	1	1	3.5	213.045	70.3381	2163.85
37	51	0	0	2	0	2	0	0	0	0	0	20.45	0	10	22	13	38	2	1	0.8	283.474	71.4946	2719.04
37	51	0	0	2	0	2	0	0	0	0	0	20.45	0	10	22	13	38	3	1	4.5	257.46	294.682	2147.83
37	51	0	0	2	0	2	0	0	0	0	0	20.45	0	10	22	13	38	1	2	5.5	245.405	150.516	4189.77
37	51	0	0	2	0	2	0	0	0	0	0	20.45	0	10	22	13	38	2	2	5	265.709	145.89	2617.61
37	51	0	0	2	0	2	0	0	0	0	0	20.45	0	10	22	13	38	3	2	0.9	332.966	214.504	2150.5
38	54	1	1	1		2	0	1	0	0	0	0	0	6	26	11	63	1	1	0.69	303.144	141.65	1224.29
38	54	1	1	1		2	0	1	0	0	0	0	0	6	26	11	63	2	1	0.55	270.784	111.969	1138.88
38	54	1	1	1		2	0	1	0	0	0	0	0	6	26	11	63	3	1	0.64	247.942	111.969	1469.86
38	54	1	1	1		2	0	1	0	0	0	0	0	6	26	11	63	1	2	0.91	383.091	193.689	1165.57
38	54	1	1	1		2	0	1	0	0	0	0	0	6	26	11	63	2	2	6	295.53	195.23	1656.7
38	54	1	1	1		2	0	1	0	0	0	0	0	6	26	11	63	3	2	3	314.565	209.107	1520.57
39	35	0	0	0		3	0	1	0	0	0	3	7	17	27	0	0	1	1	2.67	235.887	216.817	2222.57
39	35	0	0	0		3	0	1	0	0	0	3	7	17	27	0	0	2	1	3.33	238.425	265.386	1202.94
39	35	0	0	0		3	0	1	0	0	0	3	7	17	27	0	0	3	1	4	227.004	248.425	1878.25
39	35	0	0	0		3	0	1	0	0	0	3	7	17	27	0	0	1	2	4.5	173.706	188.292	3389.01
39	35	0	0	0		3	0	1	0	0	0	3	7	17	27	0	0	2	2	4.5	173.706	393.362	1136.21
39	35	0	0	0		3	0	1	0	0	0	3	7	17	27	0	0	3	2	4	214.314	273.866	2585.58
40	59	0	1	1			0	0	0	2	0	2.27	0	10	22	2	21	1	1	0.5	197.183	194.459	1085.49
40	59	0	1	1			0	0	0	2	0	2.27	0	10	22	2	21	2	1	0.5	213.679	256.135	578.345
40	59	0	1	1			0	0	0	2	0	2.27	0	10	22	2	21	3	1	0.6	196.548	208.336	1200.27
40	59	0	1	1			0	0	0	2	0	2.27	0	10	22	2	21	1	2	0.55	264.44	113.511	1013.42
40	59	0	1	1			0	0	0	2	0	2.27	0	10	22	2	21	2	2	0.5	175.609	143.577	1680.72
40	59	0	1	1			0	0	0	2	0	2.27	0	10	22	2	21	3	2	0.55	211.776	138.952	1069.48
41	55	1	1	1			0	1	0	3	1	0	0	1	31	3	20	1	1	1.5	157.209	101.947	3180.82
41	55	1	1	1			0	1	0	3	1	0	0	1	31	3	20	2	1	2	145.788	215.275	2625.62
41	55	1	1	1			0	1	0	3	1	0	0	1	31	3	20	3	1	1.13	155.305	252.28	3340.97
41	55	1	1	1			0	1	0	3	1	0	0	1	31	3	20	1	2	1	198.452	182.895	2297.31
41	55	1	1	1			0	1	0	3	1	0	0	1	31	3	20	2	2	1.33	219.39	259.218	3012.66
41	55	1	1	1			0	1	0	3	1	0	0	1	31	3	20	3	2	1	240.328	259.218	3423.71
42	57	0	0	1			0	0	0	7	1	0	0	13	19	0	7	1	1	0.4	258.729	304.704	3314.28
42	57	0	0	1			0	0	0	7	1	0	0	13	19	0	7	2	1	0.2	250.481	344.022	3826.76
42	57	0	0	1			0	0	0	7	1	0	0	13	19	0	7	3	1	0.35	208.603	233.006	3255.55
42	57	0	0	1			0	0	0	7	1	0	0	13	19	0	7	1	2	0.4	258.094	258.447	1912.95
42	57	0	0	1			0	0	0	7	1	0	0	13	19	0	7	2	2	0.8	267.612	288.514	1205.61
42	57	0	0	1			0	0	0	7	1	0	0	13	19	0	7	3	2	0.5	291.089	148.974	1355.08
43	61	0	0	2	0		0	0	0	0	0	2.5	0	5	27	3	16	1	1	0.27	133.098	80.3604	2404.08
43	61	0	0	2	0		0	0	0	0	0	2.5	0	5	27	3	16	2	1	0.5	152.133	74.5783	1838.21
43	61	0	0	2	0		0	0	0	0	0	2.5	0	5	27	3	16	3	1	0.2	156.575	84.2151	2879.2
43	61	0	0	2	0		0	0	0	0	0	2.5	0	5	27	3	16	1	2	0.2	4.929	78.0475	2182.53
43	61	0	0	2	0		0	0	0	0	0	2.5	0	5	27	3	16	2	2	0.07	11.274	162.08	1894.26
43	61	0	0	2	0		0	0	0	0	0	2.5	0	5	27	3	16	3	2	0.1	3.66	80.3604	794.55
44	35	0	0	0		3	0	1	0	0	0	0	0	1	31	0	0	1	1	2	209.873	185.979	444.885
44	35	0	0	0		3	0	1	0	0	0	0	0	1	31	0	0	2	1	2.25	256.191	10.9758	242.026
44	35	0	0	0		3	0	1	0	0	0	0	0	1	31	0	0	3	1	3.5	22.7487	133.555	682.444
44	35	0	0	0		3	0	1	0	0	0	0	0	1	31	0	0	1	2	1.75	258.094	104.26	637.068
44	35	0	0	0		3	0	1	0	0	0	0	0	1	31	0	0	2	2	3.5	8.1015	49.5228	463.57
44	35	0	0	0		3	0	1	0	0	0	0	0	1	31	0	0	3	2	4	194.644	186.75	685.113
45	42	0	1	1			0	0	0	0	0	5	0	3	29	2	24	1	1	1.33	6.198	171.331	5286.81
45	42	0	1	1			0	0	0	0	0	5	0	3	29	2	24	2	1	1.33	10.005	428.825	1904.94
45	42	0	1	1			0	0	0	0	0	5	0	3	29	2	24	3	1	1.33	3.0255	320.894	1635.35
45	42	0	1	1			0	0	0	0	0	5	0	3	29	2	24	1	2	1.5	8.736	187.521	802.558
45	42	0	1	1			0	0	0	0	0	5	0	3	29	2	24	2	2	1.5	4.2945	204.482	906.657
45	42	0	1	1			0	0	0	0	0	5	0	3	29	2	24	3	2	1.5	6.198	256.135	695.79
46	46	0	1	0		0	0	0	0	0	0	0	0	15	27	0	0	1	1	2.5	11.274	243.029	2153.17
46	46	0	1	0		0	0	0	0	0	0	0	0	15	27	0	0	2	1	2.75	25.8675	262.302	530.3
46	46	0	1	0		0	0	0	0	0	0	0	0	15	27	0	0	3	1	2.2	23.3295	300.849	1533.92
46	46	0	1	0		0	0	0	0	0	0	0	0	15	27	0	0	1	2	1.8	15.7155	283.118	1413.8
46	46	0	1	0		0	0	0	0	0	0	0	0	15	27	0	0	2	2	1.5	8.1015	275.408	1969
46	46	0	1	0		0	0	0	0	0	0	0	0	15	27	0	0	3	2	1.67	21.426	223.755	1058.8
47	47	0	1	1		0	0	0	0	0	0	4	3.57	18	30	3	20	1	1	1.1	13.812	242.258	2195.88
47	47	0	1	1		0	0	0	0	0	0	4	3.57	18	30	3	20	2	1	1	26.502	217.588	1597.98
47	47	0	1	1		0	0	0	0	0	0	4	3.57	18	30	3	20	3	1	1	36.654	308.559	1950.31
47	47	0	1	1		0	0	0	0	0	0	4	3.57	18	30	3	20	1	2	0.9	12.543	226.839	2809.8
47	47	0	1	1		0	0	0	0	0	0	4	3.57	18	30	3	20	2	2	1	21.426	233.006	1936.97
47	47	0	1	1		0	0	0	0	0	0	4	3.57	18	30	3	20	3	2	1	20.157	289.285	2099.79
48	48	0	0	0		2	0	1	0	2	1	0	0	15	28	0	0	1	1	1.5	10.005	320.123	1162.9
48	48	0	0	0		2	0	1	0	2	1	0	0	15	28	0	0	2	1	0.75	30.309	295.453	1061.47
48	48	0	0	0		2	0	1	0	2	1	0	0	15	28	0	0	3	1	0.5	17.9363	214.504	2089.11
48	48	0	0	0		2	0	1	0	2	1	0	0	15	28	0	0	1	2	0.75	11.274	164.778	1453.84
48	48	0	0	0		2	0	1	0	2	1	0	0	15	28	0	0	2	2	1	10.005	181.353	994.74
48	48	0	0	0		2	0	1	0	2	1	0	0	15	28	0	0	3	2	1	21.426	162.08	1731.44
49	36	0	0	0		3	0	0	0	1	1	1	0	18	28	0	0	1	1	1	8.1015	330.916	1042.79
49	36	0	0	0		3	0	0	0	1	1	1	0	18	28	0	0	2	1	1.17	59.496	362.524	1349.74
49	36	0	0	0		3	0	0	0	1	1	1	0	18	28	0	0	3	1	0.88	50.613	283.889	1672.72
49	36	0	0	0		3	0	0	0	1	1	1	0	18	28	0	0	1	2	1	10.6395	300.078	1008.09
49	36	0	0	0		3	0	0	0	1	1	1	0	18	28	0	0	2	2	1.33333	43.6335	253.051	1205.61
49	36	0	0	0		3	0	0	0	1	1	1	0	18	28	0	0	3	2	1.16667	26.502	279.263	1379.11
50	57	0	1	0		3	0	1	0	3	1	3	0	29	32	0	0	1	1	0.6	10.6395	239.945	1077.49
50	57	0	1	0		3	0	1	0	3	1	3	0	29	32	0	0	2	1	0.71	36.0195	211.42	631.729
50	57	0	1	0		3	0	1	0	3	1	3	0	29	32	0	0	3	1	1	32.2125	190.605	944.026
50	57	0	1	0		3	0	1	0	3	1	3	0	29	32	0	0	1	2	0.75	10.6395	275.408	717.144
50	57	0	1	0		3	0	1	0	3	1	3	0	29	32	0	0	2	2	1	40.461	210.649	770.528
50	57	0	1	0		3	0	1	0	3	1	3	0	29	32	0	0	3	2	1	15.7155	117.365	1229.63
51	54	0	0	2	0	0	0	1	0	0	0	13	8.04	22	28	38	73	1	1	0.11	72.186	251.509	2441.45
51	54	0	0	2	0	0	0	1	0	0	0	13	8.04	22	28	38	73	2	1	0.13	30.9435	187.521	1966.33
51	54	0	0	2	0	0	0	1	0	0	0	13	8.04	22	28	38	73	3	1	0.18	15.081	145.89	1533.92
51	54	0	0	2	0	0	0	1	0	0	0	13	8.04	22	28	38	73	1	2	0.14	79.8	206.024	1520.57
51	54	0	0	2	0	0	0	1	0	0	0	13	8.04	22	28	38	73	2	2	0.11	42.3645	200.627	829.25
51	54	0	0	2	0	0	0	1	0	0	0	13	8.04	22	28	38	73	3	2	0.2	8.1015	175.186	1224.29
52	66	0	0	0		0	0	0	0	6	1	0	0	6	26	0	0	1	1	0.6	34.116	297.765	3351.64
52	66	0	0	0		0	0	0	0	6	1	0	0	6	26	0	0	2	1	0.25	20.157	254.593	2969.95
52	66	0	0	0		0	0	0	0	6	1	0	0	6	26	0	0	3	1	0.5	27.771	213.733	1926.29
52	66	0	0	0		0	0	0	0	6	1	0	0	6	26	0	0	1	2	0.29	65.2065	677.839	3973.57
52	66	0	0	0		0	0	0	0	6	1	0	0	6	26	0	0	2	2	0.2	55.0545	443.473	1864.9
52	66	0	0	0		0	0	0	0	6	1	0	0	6	26	0	0	3	2	0.25	32.847	357.899	1710.09
53	25	0	0	0		3	0	0	0	0	0	1.7	1.7	2	28	0	0	1	1	2	135.636	344.793	1141.55
53	25	0	0	0		3	0	0	0	0	0	1.7	1.7	2	28	0	0	2	1	3	12.543	283.118	2291.97
53	25	0	0	0		3	0	0	0	0	0	1.7	1.7	2	28	0	0	3	1	2	7.467	313.955	1552.6
53	25	0	0	0		3	0	0	0	0	0	1.7	1.7	2	28	0	0	1	2	4	13.812	329.374	3327.62
53	25	0	0	0		3	0	0	0	0	0	1.7	1.7	2	28	0	0	2	2	1	19.5225	443.473	909.326
53	25	0	0	0		3	0	0	0	0	0	1.7	1.7	2	28	0	0	3	2	1.75	10.005	469.685	1899.6
54	52	0	0	1		3	0	0	0	0	0	1.2	1.8	10	27	2	5	1	1	1.75	11.274	598.432	2468.14
54	52	0	0	1		3	0	0	0	0	0	1.2	1.8	10	27	2	5	2	1	2.66667	16.9845	422.658	775.866
54	52	0	0	1		3	0	0	0	0	0	1.2	1.8	10	27	2	5	3	1	3.5	27.771	303.933	962.71
54	52	0	0	1		3	0	0	0	0	0	1.2	1.8	10	27	2	5	1	2	4	10.6395	441.931	754.512
54	52	0	0	1		3	0	0	0	0	0	1.2	1.8	10	27	2	5	2	2	2	18.2535	423.814	476.916
54	52	0	0	1		3	0	0	0	0	0	1.2	1.8	10	27	2	5	3	2	2	6.8325	386.424	1146.88
55	27	0	0	0		3	0	0	0	0	0	2.3	0	0	28	0	0	1	1	0.8	20.157	398.759	1347.07
55	27	0	0	0		3	0	0	0	0	0	2.3	0	0	28	0	0	2	1	1.16667	5.5635	606.912	1472.53
55	27	0	0	0		3	0	0	0	0	0	2.3	0	0	28	0	0	3	1	1.33333	16.35	468.143	1720.76
55	27	0	0	0		3	0	0	0	0	0	2.3	0	0	28	0	0	1	2	1.16667	13.812	376.401	1998.36
55	27	0	0	0		3	0	0	0	0	0	2.3	0	0	28	0	0	2	2	1.16667	13.1775	460.434	738.497
55	27	0	0	0		3	0	0	0	0	0	2.3	0	0	28	0	0	3	2	1.33333	11.274	373.318	1312.38
56	65	0	0	1		2	1	0	0	6	1	0	0	24	27	0	26	1	1	0.075	27.1365	507.461	3941.54
56	65	0	0	1		2	1	0	0	6	1	0	0	24	27	0	26	2	1	0.05	18.888	334.771	1226.96
56	65	0	0	1		2	1	0	0	6	1	0	0	24	27	0	26	3	1	0.08	10.6395	300.078	1371.1
56	65	0	0	1		2	1	0	0	6	1	0	0	24	27	0	26	1	2	0.08	27.1365	577.617	4237.82
56	65	0	0	1		2	1	0	0	6	1	0	0	24	27	0	26	2	2	0.116667	17.619	390.278	1816.85
56	65	0	0	1		2	1	0	0	6	1	0	0	24	27	0	26	3	2	0.116667	15.081	476.624	1419.14
57	68	0	1	1		0	0	0	0	0	1	0	9.25	32	27	0	26	1	1	1	21.426	337.854	1667.38
57	68	0	1	1		0	0	0	0	0	1	0	9.25	32	27	0	26	2	1	1.33333	14.3831	377.172	1747.45
57	68	0	1	1		0	0	0	0	0	1	0	9.25	32	27	0	26	3	1	5	14.6369	425.741	2388.06
57	68	0	1	1		0	0	0	0	0	1	0	9.25	32	27	0	26	1	2	0.8	14.4465	566.823	1779.49
57	68	0	1	1		0	0	0	0	0	1	0	9.25	32	27	0	26	2	2	5	14.0023	380.256	2505.51
57	68	0	1	1		0	0	0	0	0	1	0	9.25	32	27	0	26	3	2	0.9	16.0962	404.155	1605.99
58	43	0	0	1		2	0	0	0	3	1	0	13.7	15	29	0	21	1	1	1	14.8907	121.991	522.292
58	43	0	0	1		2	0	0	0	3	1	0	13.7	15	29	0	21	2	1	1	14.4465	104.26	471.577
58	43	0	0	1		2	0	0	0	3	1	0	13.7	15	29	0	21	3	1	2	36.5271	296.224	599.699
58	43	0	0	1		2	0	0	0	3	1	0	13.7	15	29	0	21	1	2	1.25	16.7307	140.494	132.589
58	43	0	0	1		2	0	0	0	3	1	0	13.7	15	29	0	21	2	2	1	21.426	154.371	666.429
58	43	0	0	1		2	0	0	0	3	1	0	13.7	15	29	0	21	3	2	2	15.2713	317.039	1018.76
59	60	1	0	1		2	0	0	0	0	0	9	0	4	29	0	3	1	1	1.3	14.1927	142.806	1768.81
59	60	1	0	1		2	0	0	0	0	0	9	0	4	29	0	3	2	1	1.3	15.2079	233.777	1774.15
59	60	1	0	1		2	0	0	0	0	0	9	0	4	29	0	3	3	1	1.3	20.2839	278.492	2102.46
59	60	1	0	1		2	0	0	0	0	0	9	0	4	29	0	3	1	2	1.3	3.0255	143.577	1859.56
59	60	1	0	1		2	0	0	0	0	0	9	0	4	29	0	3	2	2	1.3	20.7915	264.615	1045.46
59	60	1	0	1		2	0	0	0	0	0	9	0	4	29	0	3	3	2	1.3	18.2535	401.071	992.071
60	31	0	1	0		3	0	0	0	0	1	6.5	6.5	2	30	0	0	1	1	0.444444	8.736	516.712	2462.8
60	31	0	1	0		3	0	0	0	0	1	6.5	6.5	2	30	0	0	2	1	0.642857	16.9845	548.321	1477.87
60	31	0	1	0		3	0	0	0	0	1	6.5	6.5	2	30	0	0	3	1	0.833333	6.8325	458.892	1483.2
60	31	0	1	0		3	0	0	0	0	1	6.5	6.5	2	30	0	0	1	2	4.512	3.66	458.892	1114.85
60	31	0	1	0		3	0	0	0	0	1	6.5	6.5	2	30	0	0	2	2	0.611111	6.198	455.037	1432.49
60	31	0	1	0		3	0	0	0	0	1	6.5	6.5	2	30	0	0	3	2	0.346154	22.695	462.747	1552.6
61	57	0	0	2	0	0	0	0	0	3	1	16	7	20	25	4	7	1	1	0.16	13.812	313.57	5991.48
61	57	0	0	2	0	0	0	0	0	3	1	16	7	20	25	4	7	2	1	0.15	3.18412	393.362	2412.09
61	57	0	0	2	0	0	0	0	0	3	1	16	7	20	25	4	7	3	1	0.195652	11.274	390.278	1878.25
61	57	0	0	2	0	0	0	0	0	3	1	16	7	20	25	4	7	1	2	0.18	10.005	286.972	5273.47
61	57	0	0	2	0	0	0	0	0	3	1	16	7	20	25	4	7	2	2	0.454545	18.2535	503.606	1977.01
61	57	0	0	2	0	0	0	0	0	3	1	16	7	20	25	4	7	3	2	0.178571	11.274	369.463	2089.11
62	34	0	0	0		3	0	0	0	0	0	3.5	3.5	2	28	0	0	1	1	0.45	0	218.359	1597.98
62	34	0	0	0		3	0	0	0	0	0	3.5	3.5	2	28	0	0	2	1	0.5	3.0255	377.172	1160.23
62	34	0	0	0		3	0	0	0	0	0	3.5	3.5	2	28	0	0	3	1	0.6	1.122	390.278	1483.2
62	34	0	0	0		3	0	0	0	0	0	3.5	3.5	2	28	0	0	1	2	0.625	3.66	747.994	1229.63
62	34	0	0	0		3	0	0	0	0	0	3.5	3.5	2	28	0	0	2	2	0.454545	5.5635	331.687	893.311
62	34	0	0	0		3	0	0	0	0	0	3.5	3.5	2	28	0	0	3	2	1.125	1.7565	361.753	1397.79
63	39	0	1	0		3	0	0	0	0	0	0	5	4	25	0	0	1	1	1.25	12.543	354.044	3762.7
63	39	0	1	0		3	0	0	0	0	0	0	5	4	25	0	0	2	1	1.5	21.426	437.306	858.611
63	39	0	1	0		3	0	0	0	0	0	0	5	4	25	0	0	3	1	1.375	7.467	334	2342.69
63	39	0	1	0		3	0	0	0	0	0	0	5	4	25	0	0	1	2	1.125	11.9085	394.904	2729.72
63	39	0	1	0		3	0	0	0	0	0	0	5	4	25	0	0	2	2	1.125	18.888	388.736	1216.28
63	39	0	1	0		3	0	0	0	0	0	0	5	4	25	0	0	3	2	1.5	6.198	264.615	2163.85
64	42	1	0	0		2	0	1	0	2	1	0	0	16	25	0	0	1	1	0.285714	122.946	488.188	4950.49
64	42	1	0	0		2	0	1	0	2	1	0	0	16	25	0	0	2	1	0.222222	35.385	385.653	1688.73
64	42	1	0	0		2	0	1	0	2	1	0	0	16	25	0	0	3	1	0.166667	58.8615	333.229	1728.77
64	42	1	0	0		2	0	1	0	2	1	0	0	16	25	0	0	1	2	0.3	6.8325	426.512	2732.39
64	42	1	0	0		2	0	1	0	2	1	0	0	16	25	0	0	2	2	0.333333	6.8325	341.709	2420.09
64	42	1	0	0		2	0	1	0	2	1	0	0	16	25	0	0	3	2	0.05	22.695	344.022	2083.77
65	71	0	0	2	0	2	1	0	0	6	1	21.73	32.6	13	23	5	24	1	1	0.142857	8.1015	383.34	4523.42
65	71	0	0	2	0	2	1	0	0	6	1	21.73	32.6	13	23	5	24	2	1	0.142857	4.929	328.603	1355.08
65	71	0	0	2	0	2	1	0	0	6	1	21.73	32.6	13	23	5	24	3	1	0.333333	0.4875	377.172	1408.47
65	71	0	0	2	0	2	1	0	0	6	1	21.73	32.6	13	23	5	24	1	2	0.333333	4.929	479.707	5246.78
65	71	0	0	2	0	2	1	0	0	6	1	21.73	32.6	13	23	5	24	2	2	0.3	15.7155	203.711	1419.14
65	71	0	0	2	0	2	1	0	0	6	1	21.73	32.6	13	23	5	24	3	2	0.4	1.7565	337.854	89.8816
66	54	0	0	1		3	1	0	0	0	0	4.48	3.8	10	26	2	5	1	1	0.6875	9.3705	384.111	1397.79
66	54	0	0	1		3	1	0	0	0	0	4.48	3.8	10	26	2	5	2	1	0.555556	4.929	328.603	2358.7
66	54	0	0	1		3	1	0	0	0	0	4.48	3.8	10	26	2	5	3	1	0.8125	6.198	283.889	1675.39
66	54	0	0	1		3	1	0	0	0	0	4.48	3.8	10	26	2	5	1	2	0.8	18.2535	549.863	1707.42
66	54	0	0	1		3	1	0	0	0	0	4.48	3.8	10	26	2	5	2	2	0.8	13.812	467.372	1624.67
66	54	0	0	1		3	1	0	0	0	0	4.48	3.8	10	26	2	5	3	2	0.8	3.66	262.302	2793.78
67	68	0	1	2	0	3	0	0	0	3	1	9.6	17.03	18	26	3	12	1	1	0.714286	39.8265	273.866	2115.8
67	68	0	1	2	0	3	0	0	0	3	1	9.6	17.03	18	26	3	12	2	1	0.857143	30.309	187.521	1768.81
67	68	0	1	2	0	3	0	0	0	3	1	9.6	17.03	18	26	3	12	3	1	1	60.765	225.297	1942.31
67	68	0	1	2	0	3	0	0	0	3	1	9.6	17.03	18	26	3	12	1	2	0.714286	33.4815	91.9245	2115.8
67	68	0	1	2	0	3	0	0	0	3	1	9.6	17.03	18	26	3	12	2	2	0.6875	27.1365	227.61	2289.3
67	68	0	1	2	0	3	0	0	0	3	1	9.6	17.03	18	26	3	12	3	2	1.25	34.116	385.653	2484.15
68	37	0	0	0		3	1	0	0	1	1	4.4	6.6	0	30	0	0	1	1	0.9	13.812	576.846	2951.26
68	37	0	0	0		3	1	0	0	1	1	4.4	6.6	0	30	0	0	2	1	0.642857	3.66	239.945	911.995
68	37	0	0	0		3	1	0	0	1	1	4.4	6.6	0	30	0	0	3	1	0.9	0	283.889	1694.07
68	37	0	0	0		3	1	0	0	1	1	4.4	6.6	0	30	0	0	1	2	0.45	8.736	359.441	2150.5
68	37	0	0	0		3	1	0	0	1	1	4.4	6.6	0	30	0	0	2	2	0.642857	5.5635	503.606	1680.72
68	37	0	0	0		3	1	0	0	1	1	4.4	6.6	0	30	0	0	3	2	0.321429	0.646125	311.642	1307.04
69	39	0	1	0		3	0	0	0	0	0	9.8	4.46	6	28	0	0	1	1	2	4.929	537.528	1609.19
69	39	0	1	0		3	0	0	0	0	0	9.8	4.46	6	28	0	0	2	1	1.33333	3.66	384.111	1694.07
69	39	0	1	0		3	0	0	0	0	0	9.8	4.46	6	28	0	0	3	1	1.71429	3.0255	319.352	937.086
69	39	0	1	0		3	0	0	0	0	0	9.8	4.46	6	28	0	0	1	2	0.642857	10.005	524.422	1989.28
69	39	0	1	0		3	0	0	0	0	0	9.8	4.46	6	28	0	0	2	2	0.9	2.391	258.447	1891.59
69	39	0	1	0		3	0	0	0	0	0	9.8	4.46	6	28	0	0	3	2	1.125	13.812	269.241	1414.87
70	58	1	0	2	0	0	0	0	0	2	1	14.16	15	19	20	4	10	1	1	4	6.4518	323.977	2688.61
70	58	1	0	2	0	0	0	0	0	2	1	14.16	15	19	20	4	10	2	1	0.545455	6.4518	349.418	2719.58
70	58	1	0	2	0	0	0	0	0	2	1	14.16	15	19	20	4	10	3	1	1.25	2.391	344.793	1791.76
70	58	1	0	2	0	0	0	0	0	2	1	14.16	15	19	20	4	10	1	2	1	5.5635	317.039	1939.9
70	58	1	0	2	0	0	0	0	0	2	1	14.16	15	19	20	4	10	2	2	0.785714	15.7155	492.813	1798.17
70	58	1	0	2	0	0	0	0	0	2	1	14.16	15	19	20	4	10	3	2	1.08333	17.619	418.803	2962.74
71	42	0	1	0		3	0	1	0	7	1	1	0.78	21	32	0	0	1	1	1	29.6745	481.249	5145.88
71	42	0	1	0		3	0	1	0	7	1	1	0.78	21	32	0	0	2	1	1.33333	20.7915	400.3	1460.78
71	42	0	1	0		3	0	1	0	7	1	1	0.78	21	32	0	0	3	1	1.75	5.5635	379.485	1608.66
71	42	0	1	0		3	0	1	0	7	1	1	0.78	21	32	0	0	1	2	1	28.4055	574.533	3961.56
71	42	0	1	0		3	0	1	0	7	1	1	0.78	21	32	0	0	2	2	1	31.578	656.253	1644.96
71	42	0	1	0		3	0	1	0	7	1	1	0.78	21	32	0	0	3	2	1	39.192	578.388	1477.87
72	39	0	0	0		3	0	0	0	0	0	9.5	8.2	5	32	0	0	1	1	2.5	4.929	226.839	2037.06
72	39	0	0	0		3	0	0	0	0	0	9.5	8.2	5	32	0	0	2	1	3	13.1775	453.881	1051.33
72	39	0	0	0		3	0	0	0	0	0	9.5	8.2	5	32	0	0	3	1	3	7.78425	589.952	1606.25
72	39	0	0	0		3	0	0	0	0	0	9.5	8.2	5	32	0	0	1	2	2.5	11.9085	568.365	987
72	39	0	0	0		3	0	0	0	0	0	9.5	8.2	5	32	0	0	2	2	2.5	23.3295	565.282	1021.43
72	39	0	0	0		3	0	0	0	0	0	9.5	8.2	5	32	0	0	3	2	3	11.274	544.466	1760.8
73	63	0	0	2	0	3	0	0	0	2	1	39.85	62.5	10	23	30	60	1	1	0.4	6.198	493.584	1726.64
73	63	0	0	2	0	3	0	0	0	2	1	39.85	62.5	10	23	30	60	2	1	0.214286	11.274	589.181	1714.89
73	63	0	0	2	0	3	0	0	0	2	1	39.85	62.5	10	23	30	60	3	1	4.56	22.695	406.468	2162.25
73	63	0	0	2	0	3	0	0	0	2	1	39.85	62.5	10	23	30	60	1	2	0.8	10.005	435.764	2367.24
73	63	0	0	2	0	3	0	0	0	2	1	39.85	62.5	10	23	30	60	2	2	0.34375	22.695	452.724	1275.54
73	63	0	0	2	0	3	0	0	0	2	1	39.85	62.5	10	23	30	60	3	2	0.5	16.9845	283.118	1459.98
74	57	0	0	0		2	1	0	0	8	1	0.6	2.7	14	27	0	0	1	1	0.208333	47.4405	532.131	4002.93
74	57	0	0	0		2	1	0	0	8	1	0.6	2.7	14	27	0	0	2	1	0.078125	21.426	743.369	2304.25
74	57	0	0	0		2	1	0	0	8	1	0.6	2.7	14	27	0	0	3	1	0.176471	35.385	694.029	2621.62
74	57	0	0	0		2	1	0	0	8	1	0.6	2.7	14	27	0	0	1	2	0.119048	13.1775	535.215	2077.9
74	57	0	0	0		2	1	0	0	8	1	0.6	2.7	14	27	0	0	2	2	0.333333	17.619	384.111	2840.49
74	57	0	0	0		2	1	0	0	8	1	0.6	2.7	14	27	0	0	3	2	0.166667	34.7505	475.853	1836.34
75	51	0	0	2	0	2	0	0	0	3	1	17.33	8	9	25	6	19	1	1	4	8.736	322.436	1312.38
75	51	0	0	2	0	2	0	0	0	3	1	17.33	8	9	25	6	19	2	1	3.5	12.543	336.312	1213.61
75	51	0	0	2	0	2	0	0	0	3	1	17.33	8	9	25	6	19	3	1	3	11.274	381.027	1072.15
75	51	0	0	2	0	2	0	0	0	3	1	17.33	8	9	25	6	19	1	2	3	8.1015	405.697	1387.11
75	51	0	0	2	0	2	0	0	0	3	1	17.33	8	9	25	6	19	2	2	2.5	10.005	329.374	1480.53
75	51	0	0	2	0	2	0	0	0	3	1	17.33	8	9	25	6	19	3	2	2	34.7505	309.33	1355.08
76	32	1	1	0		2	0	0	0	0	1	0	0	15	31	0	0	1	1	0.34	12.543	451.183	970.718
76	32	1	1	0		2	0	0	0	0	1	0	0	15	31	0	0	2	1	0.75	18.888	455.037	965.379
76	32	1	1	0		2	0	0	0	0	1	0	0	15	31	0	0	3	1	0.558824	21.426	435.764	607.706
76	32	1	1	0		2	0	0	0	0	1	0	0	15	31	0	0	1	2	0.26	6.198	378.714	898.649
76	32	1	1	0		2	0	0	0	0	1	0	0	15	31	0	0	2	2	0.209677	7.467	280.034	1016.09
76	32	1	1	0		2	0	0	0	0	1	0	0	15	31	0	0	3	2	0.5	16.0328	269.241	1560.61
77	41	0	0	0		3	0	0	0	0	0	7	0.62	14	31	0	0	1	1	0.2	21.426	337.854	2105.13
77	41	0	0	0		3	0	0	0	0	0	7	0.62	14	31	0	0	2	1	0.088889	21.426	426.512	2062.42
77	41	0	0	0		3	0	0	0	0	0	7	0.62	14	31	0	0	3	1	0.4	7.467	283.889	2286.63
77	41	0	0	0		3	0	0	0	0	0	7	0.62	14	31	0	0	1	2	0.225	5.5635	117.365	823.912
77	41	0	0	0		3	0	0	0	0	0	7	0.62	14	31	0	0	2	2	0.128571	10.3223	124.304	524.961
77	41	0	0	0		3	0	0	0	0	0	7	0.62	14	31	0	0	3	2	0.266667	20.7915	198.7	730.49
78	52	1	0	1		2	0	0	0	3	1	1.3	0	27	25	0	13	1	1	0.45	374.842	697.883	2014.37
78	52	1	0	1		2	0	0	0	3	1	1.3	0	27	25	0	13	2	1	0.45	303.144	634.666	1058.8
78	52	1	0	1		2	0	0	0	3	1	1.3	0	27	25	0	13	3	1	0.4	199.086	416.49	1573.96
78	52	1	0	1		2	0	0	0	3	1	1.3	0	27	25	0	13	1	2	0.4	179.417	274.637	2516.18
78	52	1	0	1		2	0	0	0	3	1	1.3	0	27	25	0	13	2	2	0.5	42.999	364.452	1120.19
78	52	1	0	1		2	0	0	0	3	1	1.3	0	27	25	0	13	3	2	0.45	58.227	261.531	997.41
79	40	1	0	1		3	0	0	0	1	1	5.9	6.2	13	28	1	0	1	1	0.375	9.3705	314.726	2409.42
79	40	1	0	1		3	0	0	0	1	1	5.9	6.2	13	28	1	0	2	1	0.583333	2.391	222.213	2267.95
79	40	1	0	1		3	0	0	0	1	1	5.9	6.2	13	28	1	0	3	1	0.666667	7.467	439.618	2238.59
79	40	1	0	1		3	0	0	0	1	1	5.9	6.2	13	28	1	0	1	2	0.4	11.9085	189.063	2113.14
79	40	1	0	1		3	0	0	0	1	1	5.9	6.2	13	28	1	0	2	2	0.4	4.2945	220.671	1627.34
79	40	1	0	1		3	0	0	0	1	1	5.9	6.2	13	28	1	0	3	2	0.5625	6.8325	237.632	2062.42
